# Supplementary material for: Data from thermal testing of the Open Source Cryostage
Source: Data Brief. 2016 Jul 6;8:885–90. doi: 10.1016/j.dib.2016.06.056 (PMC4961764; doi:10.1016/j.dib.2016.06.056)
Supplement: Supplementary file 2 — Supplementary material [file mmc2.xlsx]

## Sheet: Sheet1
V	idle	0.5	freeze
6	25	13	3.5
7.5	25	11	1.5
9	25	9.5	-0.25
12	25.25	8	-1.5
13.5	26.5	8	-1.5
15	26.5	8	-1.5
V	idle	0.5	freeze
6	0	-12	-21.5
7.5	0	-14	-23.5
9	0	-15.5	-25.25
12	0	-17.25	-26.75
13.5	0	-18.5	-28
15	0	-18.5	-28
V		0.5	freeze
6		-2	-3.58333
7.5		-1.86667	-3.13333
9		-1.72222	-2.80556
12		-1.4375	-2.22917	ad
13.5		-1.37037	-2.07407
15		-1.23333	-1.86667
